# Supplementary material for: MSC-derived exosomal miR-140-3p improves cognitive dysfunction in sepsis-associated encephalopathy by HMGB1 and S-lactoylglutathione metabolism
Source: Commun Biol. 2024 May 11;7:562. doi: 10.1038/s42003-024-06236-z (PMC11088640; doi:10.1038/s42003-024-06236-z)
Supplement: Supplementary file 3 — Supplementary Data 1 [file 42003_2024_6236_MOESM3_ESM.xlsx]

## Sheet: Figure 2
Figure 2f
	miR-140-3p			miR-340-5p			miR-450a-5p			miR-548a-3p			miR-147a			miR-378b			miR-589-5p			miR-142-3p			miR-4645-5p			miR-4275
miRNA/U6 expression	1.2	1.19	1.21	1.16	1.13	1.1	1.12	1.13	1.13	1.16	1.11	1.12	1.1	1.11	1.09	1.1	1.1	1.09	1.06	1.08	1.09	1.03	1.04	1.03	1.01	1.01	1	1	0.99	0.99
Figure 2g
	Control			SAE
Expression of miR-140-3p	2.12456	0.589134	0.574106	0.0431433	0.103636	0.108656	0.702804	0.240945	0.576728

## Sheet: Figure 2D
Size (nm)	Concentration (particle/mL)
0.5	0
1.5	0
2.5	0
3.5	0
4.5	0
5.5	0
6.5	0
7.5	0
8.5	0
9.5	0
10.5	0
11.5	0
12.5	0
13.5	0
14.5	0
15.5	0
16.5	0
17.5	0
18.5	0
19.5	0
20.5	0
21.5	0
22.5	0
23.5	0
24.5	0
25.5	0
26.5	0
27.5	0
28.5	0
29.5	0
30.5	0
31.5	0
32.5	0
33.5	0
34.5	0
35.5	0
36.5	0
37.5	0
38.5	0
39.5	0
40.5	0
41.5	0
42.5	0
43.5	0
44.5	0
45.5	0
46.5	0
47.5	0
48.5	0
49.5	1
50.5	3
51.5	8
52.5	17
53.5	39
54.5	84
55.5	178
56.5	367
57.5	738
58.5	1445
59.5	2759
60.5	5143
61.5	9357
62.5	16626
63.5	28858
64.5	48954
65.5	81191
66.5	131708
67.5	209066
68.5	324877
69.5	494458
70.5	737455
71.5	1078384
72.5	1546997
73.5	2178422
74.5	3013002
75.5	4095806
76.5	5475785
77.5	7204615
78.5	9335272
79.5	11920439
80.5	15010850
81.5	18653699
82.5	22891240
83.5	27759675
84.5	33288433
85.5	39499855
86.5	46409318
87.5	54025749
88.5	62352468
89.5	71388258
90.5	81128562
91.5	91566687
92.5	102694920
93.5	114505455
94.5	126991078
95.5	140145563
96.5	153963768
97.5	168441437
98.5	183574729
99.5	199359519
100.5	215790505
101.5	232860172
102.5	250557653
103.5	268867522
104.5	287768560
105.5	307232519
106.5	327222910
107.5	347693853
108.5	368589016
109.5	389840685
110.5	411369021
111.5	433081564
112.5	454873049
113.5	476625613
114.5	498209463
115.5	519484060
116.5	540299877
117.5	560500725
118.5	579926640
119.5	598417258
120.5	615815574
121.5	631971934
122.5	646748071
123.5	660021003
124.5	671686552
125.5	681662327
126.5	689889969
127.5	696336563
128.5	700995138
129.5	703884252
130.5	705046715
131.5	704547553
132.5	702471357
133.5	698919198
134.5	694005273
135.5	687853475
136.5	680594040
137.5	672360409
138.5	663286410
139.5	653503819
140.5	643140354
141.5	632318087
142.5	621152277
143.5	609750573
144.5	598212551
145.5	586629515
146.5	575084530
147.5	563652611
148.5	552401033
149.5	541389718
150.5	530671657
151.5	520293356
152.5	510295269
153.5	500712219
154.5	491573782
155.5	482904648
156.5	474724943
157.5	467050516
158.5	459893196
159.5	453261011
160.5	447158386
161.5	441586309
162.5	436542469
163.5	432021375
164.5	428014455
165.5	424510126
166.5	421493862
167.5	418948231
168.5	416852937
169.5	415184851
170.5	413918036
171.5	413023786
172.5	412470678
173.5	412224633
174.5	412249018
175.5	412504776
176.5	412950591
177.5	413543118
178.5	414237248
179.5	414986441
180.5	415743110
181.5	416459067
182.5	417086013
183.5	417576087
184.5	417882437
185.5	417959827
186.5	417765251
187.5	417258542
188.5	416402953
189.5	415165713
190.5	413518506
191.5	411437892
192.5	408905634
193.5	405908927
194.5	402440523
195.5	398498741
196.5	394087371
197.5	389215466
198.5	383897042
199.5	378150680
200.5	371999060
201.5	365468436
202.5	358588062
203.5	351389603
204.5	343906526
205.5	336173516
206.5	328225898
207.5	320099108
208.5	311828202
209.5	303447423
210.5	294989829
211.5	286486975
212.5	277968667
213.5	269462771
214.5	260995081
215.5	252589246
216.5	244266735
217.5	236046852
218.5	227946784
219.5	219981679
220.5	212164744
221.5	204507364
222.5	197019229
223.5	189708464
224.5	182581774
225.5	175644567
226.5	168901096
227.5	162354571
228.5	156007281
229.5	149860696
230.5	143915563
231.5	138171988
232.5	132629515
233.5	127287186
234.5	122143603
235.5	117196969
236.5	112445135
237.5	107885632
238.5	103515702
239.5	99332326
240.5	95332243
241.5	91511977
242.5	87867851
243.5	84396009
244.5	81092432
245.5	77952960
246.5	74973306
247.5	72149074
248.5	69475782
249.5	66948877
250.5	64563752
251.5	62315771
252.5	60200277
253.5	58212618
254.5	56348156
255.5	54602288
256.5	52970453
257.5	51448148
258.5	50030935
259.5	48714450
260.5	47494406
261.5	46366602
262.5	45326915
263.5	44371306
264.5	43495813
265.5	42696544
266.5	41969671
267.5	41311417
268.5	40718047
269.5	40185851
270.5	39711128
271.5	39290174
272.5	38919257
273.5	38594607
274.5	38312388
275.5	38068689
276.5	37859499
277.5	37680698
278.5	37528037
279.5	37397130
280.5	37283447
281.5	37182310
282.5	37088893
283.5	36998231
284.5	36905237
285.5	36804719
286.5	36691409
287.5	36560006
288.5	36405212
289.5	36221796
290.5	36004646
291.5	35748843
292.5	35449734
293.5	35103011
294.5	34704792
295.5	34251704
296.5	33740966
297.5	33170463
298.5	32538816
299.5	31845444
300.5	31090609
301.5	30275448
302.5	29401990
303.5	28473147
304.5	27492691
305.5	26465212
306.5	25396044
307.5	24291187
308.5	23157200
309.5	22001083
310.5	20830149
311.5	19651886
312.5	18473816
313.5	17303356
314.5	16147679
315.5	15013593
316.5	13907423
317.5	12834916
318.5	11801160
319.5	10810525
320.5	9866626
321.5	8972300
322.5	8129613
323.5	7339879
324.5	6603694
325.5	5920989
326.5	5291090
327.5	4712791
328.5	4184424
329.5	3703943
330.5	3268995
331.5	2876999
332.5	2525216
333.5	2210815
334.5	1930928
335.5	1682706
336.5	1463358
337.5	1270187
338.5	1100621
339.5	952229
340.5	822738
341.5	710043
342.5	612208
343.5	527465
344.5	454216
345.5	391019
346.5	336586
347.5	289770
348.5	249555
349.5	215048
350.5	185464
351.5	160116
352.5	138409
353.5	119824
354.5	103914
355.5	90292
356.5	78626
357.5	68632
358.5	60064
359.5	52714
360.5	46404
361.5	40981
362.5	36315
363.5	32297
364.5	28833
365.5	25842
366.5	23257
367.5	21020
368.5	19082
369.5	17402
370.5	15945
371.5	14679
372.5	13581
373.5	12628
374.5	11801
375.5	11085
376.5	10467
377.5	9936
378.5	9481
379.5	9096
380.5	8773
381.5	8506
382.5	8292
383.5	8126
384.5	8005
385.5	7928
386.5	7892
387.5	7896
388.5	7940
389.5	8024
390.5	8149
391.5	8315
392.5	8524
393.5	8778
394.5	9080
395.5	9433
396.5	9840
397.5	10306
398.5	10837
399.5	11437
400.5	12113
401.5	12874
402.5	13727
403.5	14681
404.5	15748
405.5	16939
406.5	18268
407.5	19748
408.5	21395
409.5	23229
410.5	25267
411.5	27531
412.5	30045
413.5	32833
414.5	35924
415.5	39346
416.5	43131
417.5	47314
418.5	51930
419.5	57018
420.5	62618
421.5	68771
422.5	75521
423.5	82913
424.5	90991
425.5	99801
426.5	109388
427.5	119795
428.5	131065
429.5	143235
430.5	156340
431.5	170410
432.5	185467
433.5	201527
434.5	218596
435.5	236670
436.5	255732
437.5	275754
438.5	296692
439.5	318488
440.5	341065
441.5	364331
442.5	388177
443.5	412474
444.5	437077
445.5	461824
446.5	486537
447.5	511023
448.5	535077
449.5	558483
450.5	581018
451.5	602456
452.5	622569
453.5	641131
454.5	657924
455.5	672743
456.5	685393
457.5	695703
458.5	703523
459.5	708728
460.5	711223
461.5	710947
462.5	707869
463.5	701994
464.5	693364
465.5	682053
466.5	668170
467.5	651857
468.5	633285
469.5	612649
470.5	590169
471.5	566084
472.5	540643
473.5	514109
474.5	486746
475.5	458820
476.5	430589
477.5	402306
478.5	374208
479.5	346516
480.5	319433
481.5	293140
482.5	267795
483.5	243531
484.5	220457
485.5	198658
486.5	178196
487.5	159107
488.5	141410
489.5	125102
490.5	110164
491.5	96561
492.5	84246
493.5	73160
494.5	63238
495.5	54407
496.5	46592
497.5	39714
498.5	33693
499.5	28452
500.5	23914
501.5	20006
502.5	16659
503.5	13807
504.5	11390
505.5	9352
506.5	7643
507.5	6218
508.5	5034
509.5	4057
510.5	3254
511.5	2599
512.5	2065
513.5	1634
514.5	1286
515.5	1008
516.5	787
517.5	611
518.5	472
519.5	363
520.5	278
521.5	212
522.5	161
523.5	122
524.5	91
525.5	68
526.5	51
527.5	38
528.5	28
529.5	21
530.5	15
531.5	11
532.5	8
533.5	6
534.5	4
535.5	3
536.5	2
537.5	1
538.5	1
539.5	0
540.5	0
541.5	0
542.5	0
543.5	0
544.5	0
545.5	0
546.5	0
547.5	0
548.5	0
549.5	0
550.5	0
551.5	0
552.5	0
553.5	0
554.5	0
555.5	0
556.5	0
557.5	0
558.5	0
559.5	0
560.5	0
561.5	0
562.5	0
563.5	0
564.5	0
565.5	0
566.5	0
567.5	0
568.5	0
569.5	0
570.5	0
571.5	0
572.5	0
573.5	0
574.5	0
575.5	0
576.5	0
577.5	0
578.5	0
579.5	0
580.5	0
581.5	0
582.5	0
583.5	0
584.5	0
585.5	0
586.5	0
587.5	0
588.5	0
589.5	0
590.5	0
591.5	0
592.5	0
593.5	0
594.5	0
595.5	0
596.5	0
597.5	0
598.5	0
599.5	0
600.5	0
601.5	0
602.5	0
603.5	0
604.5	0
605.5	0
606.5	0
607.5	0
608.5	0
609.5	0
610.5	0
611.5	0
612.5	0
613.5	0
614.5	0
615.5	0
616.5	0
617.5	0
618.5	0
619.5	0
620.5	0
621.5	0
622.5	0
623.5	0
624.5	0
625.5	0
626.5	0
627.5	0
628.5	0
629.5	0
630.5	0
631.5	0
632.5	0
633.5	0
634.5	0
635.5	0
636.5	0
637.5	0
638.5	0
639.5	0
640.5	0
641.5	0
642.5	0
643.5	0
644.5	0
645.5	0
646.5	0
647.5	0
648.5	0
649.5	0
650.5	0
651.5	0
652.5	0
653.5	0
654.5	0
655.5	0
656.5	0
657.5	0
658.5	0
659.5	0
660.5	0
661.5	0
662.5	0
663.5	0
664.5	0
665.5	0
666.5	0
667.5	0
668.5	0
669.5	0
670.5	0
671.5	0
672.5	0
673.5	0
674.5	0
675.5	0
676.5	0
677.5	0
678.5	0
679.5	0
680.5	0
681.5	0
682.5	0
683.5	0
684.5	0
685.5	0
686.5	0
687.5	0
688.5	0
689.5	0
690.5	0
691.5	0
692.5	0
693.5	0
694.5	0
695.5	0
696.5	0
697.5	0
698.5	0
699.5	0
700.5	0
701.5	0
702.5	0
703.5	0
704.5	0
705.5	0
706.5	0
707.5	0
708.5	0
709.5	0
710.5	0
711.5	0
712.5	0
713.5	0
714.5	0
715.5	0
716.5	0
717.5	0
718.5	0
719.5	0
720.5	0
721.5	0
722.5	0
723.5	0
724.5	0
725.5	0
726.5	0
727.5	0
728.5	0
729.5	0
730.5	0
731.5	0
732.5	0
733.5	0
734.5	0
735.5	0
736.5	0
737.5	0
738.5	0
739.5	0
740.5	0
741.5	0
742.5	0
743.5	0
744.5	0
745.5	0
746.5	0
747.5	0
748.5	0
749.5	0
750.5	0
751.5	0
752.5	0
753.5	0
754.5	0
755.5	0
756.5	0
757.5	0
758.5	0
759.5	0
760.5	0
761.5	0
762.5	0
763.5	0
764.5	0
765.5	0
766.5	0
767.5	0
768.5	0
769.5	0
770.5	0
771.5	0
772.5	0
773.5	0
774.5	0
775.5	0
776.5	0
777.5	0
778.5	0
779.5	0
780.5	0
781.5	0
782.5	0
783.5	0
784.5	0
785.5	0
786.5	0
787.5	0
788.5	0
789.5	0
790.5	0
791.5	0
792.5	0
793.5	0
794.5	0
795.5	0
796.5	0
797.5	0
798.5	0
799.5	0
800.5	0
801.5	0
802.5	0
803.5	0
804.5	0
805.5	0
806.5	0
807.5	0
808.5	0
809.5	0
810.5	0
811.5	0
812.5	0
813.5	0
814.5	0
815.5	0
816.5	0
817.5	0
818.5	0
819.5	0
820.5	0
821.5	0
822.5	0
823.5	0
824.5	0
825.5	0
826.5	0
827.5	0
828.5	0
829.5	0
830.5	0
831.5	0
832.5	0
833.5	0
834.5	0
835.5	0
836.5	0
837.5	0
838.5	0
839.5	0
840.5	0
841.5	0
842.5	0
843.5	0
844.5	0
845.5	0
846.5	0
847.5	0
848.5	0
849.5	0
850.5	0
851.5	0
852.5	0
853.5	0
854.5	0
855.5	0
856.5	0
857.5	0
858.5	0
859.5	0
860.5	0
861.5	0
862.5	0
863.5	0
864.5	0
865.5	0
866.5	0
867.5	0
868.5	0
869.5	0
870.5	0
871.5	0
872.5	0
873.5	0
874.5	0
875.5	0
876.5	0
877.5	0
878.5	0
879.5	0
880.5	0
881.5	0
882.5	0
883.5	0
884.5	0
885.5	0
886.5	0
887.5	0
888.5	0
889.5	0
890.5	0
891.5	0
892.5	0
893.5	0
894.5	0
895.5	0
896.5	0
897.5	0
898.5	0
899.5	0
900.5	0
901.5	0
902.5	0
903.5	0
904.5	0
905.5	0
906.5	0
907.5	0
908.5	0
909.5	0
910.5	0
911.5	0
912.5	0
913.5	0
914.5	0
915.5	0
916.5	0
917.5	0
918.5	0
919.5	0
920.5	0
921.5	0
922.5	0
923.5	0
924.5	0
925.5	0
926.5	0
927.5	0
928.5	0
929.5	0
930.5	0
931.5	0
932.5	0
933.5	0
934.5	0
935.5	0
936.5	0
937.5	0
938.5	0
939.5	0
940.5	0
941.5	0
942.5	0
943.5	0
944.5	0
945.5	0
946.5	0
947.5	0
948.5	0
949.5	0
950.5	0
951.5	0
952.5	0
953.5	0
954.5	0
955.5	0
956.5	0
957.5	0
958.5	0
959.5	0
960.5	0
961.5	0
962.5	0
963.5	0
964.5	0
965.5	0
966.5	0
967.5	0
968.5	0
969.5	0
970.5	0
971.5	0
972.5	0
973.5	0
974.5	0
975.5	0
976.5	0
977.5	0
978.5	0
979.5	0
980.5	0
981.5	0
982.5	0
983.5	0
984.5	0
985.5	0
986.5	0
987.5	0
988.5	0
989.5	0
990.5	0
991.5	0
992.5	0
993.5	0
994.5	0
995.5	0
996.5	0
997.5	0
998.5	0
999.5	0

## Sheet: Figure 3
Figure 3a
	Normal			LPS			MSCs-exo			MSCs-exo+miR-140-3p mimic
Expression of miR-140-3p	0.9417	1.1199	0.9482	0.2137	0.1926	0.2371	0.5261	0.4807	0.4741	0.8198	0.837	0.7087
Figure 3b
	Normal			LPS			MSCs-exo			MSCs-exo+miR-140-3p mimic
Positive rate (%) (HMGB1)	8.82353	7.69231	6.45161	40.4762	55.1724	44.1861	28.5714	34.375	34.2857	17.2414	20	17.5
Fluorescent intensity (IBA-1)	5621	5413	4957	5879	5484	5789	5264	5217	5167	5261	5324	5169
Figure 3c
	Normal			LPS			MSCs-exo			MSCs-exo+miR-140-3p mimic
IL-1β (pg/mL)	18.7483	16.3639	19.8865	93.9407	89.0298	103.879	62.9468	66.4287	62.8583	39.154	36.1601	33.1461
IL-6 (pg/mL)	16.933	17.6041	15.6418	59.6335	49.2652	58.1778	37.7744	39.6518	38.5005	26.7274	31.0898	25.2572
iNOS (IU/mL)	10.0197	9.3887	10.3846	28.9947	31.8514	32.8627	21.8564	23.5656	21.4961	17.2288	16.6445	17.6693
TNF-α (pg/mL)	27.1437	23.1187	24.1872	73.2962	77.102	75.3914	61.1985	63.9544	59.965	45.338	49.1964	47.3353
Figure 3d
	Normal			LPS			MSCs-exo			MSCs-exo+miR-140-3p mimic
HMGB1 (pg/mL)	343.703	320.992	318.629	789.739	803.09	834.376	615.939	644.566	667.039	522.539	479.416	510.582
Figure 3e
	Normal			LPS			MSCs-exo			MSCs-exo+miR-140-3p mimic
p-p65/p65	0.3	0.3	0.27	0.93	0.94	0.84	0.7	0.72	0.64	0.53	0.5	0.48
Proteins/β-actin	Normal			LPS			MSCs-exo			MSCs-exo+miR-140-3p mimic
NLRP3	0.05	0.05	0.05	0.37	0.39	0.35	0.22	0.23	0.21	0.13	0.14	0.12
HMGB1	0.09	0.09	0.08	0.51	0.55	0.48	0.4	0.41	0.37	0.25	0.26	0.24
Figure 3g
Relative luciferaase activity	hsa-miR-140-3p NC			hsa-miR-140-3p
HMGB1-WT	5.517	5.1652	4.6398	4.5952	2.7599	3.2496
HMGB1-MUT	5.1755	4.9093	4.6075	4.0565	5.8084	4.0352

## Sheet: Figure 4
Figure 4b
Relative luciferaase activity	mmu -miR-140-3p NC			mmu-miR-140-3p
HMGB1-WT	2.2303	3.418	4.6162	1.765	1.7715	1.6375
HMGB1-MUT	2.9153	2.5148	4.5923	3.1118	3.848	4.0165
Figure 4c
Survival rate (%)	Sham	Model	Exo	ABX	ABX+ Exo
6 h	100	100	100	100	100
12 h	100	80	100	100	100
24 h	100	70	90	90	100
36 h	100	60	80	90	90
48 h	100	60	80	80	90
60 h	100	60	70	80	90
72 h	100	60	70	80	90
Figure 4d
Weight (g)	Sham			Model			Exo			ABX			ABX+ Exo
0 d	23.56	23.91	22.15	23.52	22.49	22.45	23.21	22.56	23.18	23.59	23.26	22.47	24.21	24.86	23.45
7 d	23.87	24.75	22.87	21.14	21.43	20.23	23.81	21.48	22.39	21.23	23.16	22.85	23.5	25.52	24.12
14 d	23.49	24.82	23.46	18.23	18.55	20.16	22.53	21.39	22.17	19.29	22.85	22.16	23.46	23.71	23.67
21 d	24.51	25.13	23.91	17.42	18.18	19.78	20.77	20.75	20.28	18.39	21.47	21.47	21.27	21.74	22.48
28 d	25.23	25.69	24.24	16.94	17.45	18.47	20.11	20.22	19.49	18.41	20.22	20.58	19.56	20.58	22.23
31 d	25.68	26.14	24.87	15.12	17.69	18.23	19.62	19.23	19.15	19.46	18.16	19.43	19.98	20.35	21.12
Figure 4e
Saving between trial 1 and trial 2 (s)	Sham			Model			Exo			ABX			ABX+ Exo
5 s	26	28	30	11	15	16	18	22	20	21	20	15	24	21	21
20 min	21	25	23	7	8	6	20	22	18	19	23	18	25	24	19
2 h	18	17	21	15	13	16	14	17	20	20	16	19	23	20	17
Path length saving between trial 1 and trial 2 (cm)	Sham			Model			Exo			ABX			ABX+ Exo
5 s	612	642	738	112	128	145	347	314	365	371	402	308	476	514	527
20 min	413	445	407	48	79	81	213	242	237	256	224	230	398	367	372
2 h	426	415	438	312	284	267	352	367	342	351	374	328	419	426	422

## Sheet: Figure 5
Figure 5b
	Sham			Model			Exo			ABX			ABX+ Exo
Apoptosis rate (%)	4.30107	5.26316	4.20168	29.661	32.6733	23.9316	17.0454	15.3846	13.3333	16.4706	13.7615	15.3061	8.16327	8.25688	8.79121
Figure 5d
	Sham			Model			Exo			ABX			ABX+ Exo
Positive rate (%) (HMGB1)	5.76923	3.47826	6.74157	22.4299	20	18.8034	16.6667	13.7255	16.129	15.8416	14.433	15.1515	9.17431	11.9565	10.7843
Fluorescent intensity (IBA-1)	5528	3749	3550	5926	5941	5220	5238	4774	3648	3779	4342	5838	5574	5975	4140
Figure 5e
	Sham			Model			Exo			ABX			ABX+ Exo
IL-1β (pg/mL)	44.7035	39.7469	40.5086	70.7329	75.7043	71.8266	57.5545	58.4569	62.8238	60.5593	56.5381	58.4887	49.979	48.1307	51.4214
IL-6 (pg/mL)	43.3803	37.8637	40.272	95.3185	103.479	99.9957	78.1867	79.1909	82.1564	75.6851	78.0426	73.3865	56.1249	62.5498	55.61
TNF-α (pg/mL)	94.2107	85.493	89.0798	144.73	149.565	156.204	117.444	124.71	122.389	130.6	126.217	124.183	103.111	109.526	106.02

## Sheet: Figure 6
Figure 6a
	Sham			Model			Exo			ABX			ABX+ Exo
p-p65/p65	0.14	0.13	0.12	0.82	0.79	0.77	0.52	0.55	0.49	0.53	0.55	0.49	0.31	0.3	0.28
Proteins/β-actin	Sham			Model			Exo			ABX			ABX+ Exo
NLRP3	0.07	0.07	0.07	0.37	0.4	0.36	0.22	0.24	0.21	0.24	0.25	0.22	0.15	0.16	0.15
HMGB1	0.06	0.06	0.06	0.51	0.53	0.47	0.25	0.26	0.23	0.24	0.26	0.23	0.15	0.16	0.14
Figure 6b
	Sham			Model			Exo			ABX			ABX+ Exo
IOD/Area (Caspase1)	0.0013	0.0009	0.0013	0.0074	0.0073	0.0088	0.0032	0.0025	0.0031	0.0031	0.0026	0.0031	0.0018	0.0018	0.0017
Figure 6c
	Sham			Model			Exo			ABX			ABX+ Exo
IOD/Area (NLRP3)	0.0011	0.0009	0.001	0.0083	0.007	0.0081	0.0032	0.0032	0.0027	0.0033	0.0025	0.0031	0.0021	0.0015	0.0019
Figure 6d
Proteins/β-actin	Sham			Model			Exo			ABX			ABX+ Exo
Caspase 1 (43-45 KDa)	0.1	0.1	0.1	0.41	0.44	0.39	0.3	0.31	0.28	0.27	0.29	0.26	0.21	0.22	0.2
Caspase 1 (35 KDa)	0.04	0.05	0.04	0.2	0.22	0.19	0.13	0.13	0.12	0.13	0.14	0.12	0.08	0.09	0.08
Caspase 1 (30 KDa)	0.05	0.05	0.05	0.23	0.24	0.22	0.14	0.15	0.13	0.15	0.16	0.14	0.1	0.1	0.09
GSDMD-N (31KDa)	0.05	0.06	0.05	0.33	0.34	0.31	0.22	0.23	0.21	0.21	0.21	0.2	0.11	0.11	0.1

## Sheet: Figure 7
Figure 7d
Level	Sham			Model			Exo
Linoleic acid	551.897	904.324	627.274	837.153	737.649	969.745	1595.14	1781.46	1808.47
6-Phosphogluconic acid	2483.96	1052.21	1024.17	379.346	477.307	484.724	1326.58	1213.44	1612.4
FRUCTOSE 6-PHOSPHATE	2677.95	1084.78	871.964	280.893	469.043	492.06	915.511	874.725	1041.77
S-Lactoylglutathione	4684.67	1874.6	1136.32	157.506	327.038	300.24	1113.5	626.024	1159.49
Level	Sham			Model			Exo
Glutathione	2226.1	1668.95	1356.54	142.065	465.082	309.837	1272.32	254.073	640.779
oxidized Glutathione	807.034	877.871	962.216	1006.07	1133.27	1233.39	886.354	1090.9	1115.4
HYDROXYPHENYLLACTATE	248.74	1817.91	530.294	1765.99	1033.04	1878.76	739.806	379.639	607.519
LACTATE	851.857	899.957	67.8558	754.111	811.578	616.344	1045.61	295.982	100.075

## Sheet: Figure 9
Figure 9a
	LPS			Exo			S-Lactoylglutathione			Exo+S-Lactoylglutathione
GSH (μmol/L)	10.7692	12.3077	14.9112	21.6568	19.2899	18.1065	19.4083	20.355	22.0118	26.7456	24.8521	26.9822
LD (mmol/L)	8.5369	9.1658	8.743	6.3526	6.7888	7.0234	6.629	6.8665	7.2445	2.9358	3.3003	3.5618
Figure 9b
	LPS			Exo			S-Lactoylglutathione			Exo+S-Lactoylglutathione
Positive rate (%) (HMGB1)	46.67	48.15	49.02	30.16	31.48	29.85	31.48	29.03	31.82	16.67	14.29	15.52
Fluorescent intensity (IBA-1)	73270	72222	71640	73827	66797	71505	61678	72212	79504	58362	77115	67208
Figure 9c
	LPS			Exo			S-Lactoylglutathione			Exo+S-Lactoylglutathione
IL-1β (pg/mL)	106.485	98.5214	92.2513	40.7434	34.4101	36.5582	36.5084	35.442	39.2305	24.5383	27.2168	26.9676
IL-6 (pg/mL)	63.7676	53.5495	57.1753	30.428	32.1511	29.6355	31.8855	28.5814	30.5603	22.8354	24.2314	21.1055
iNOS (IU/mL)	32.1836	32.7346	31.0326	16.2895	18.1901	16.5611	16.5419	17.258	16.229	13.3022	13.764	12.7594
TNF-α (pg/mL)	74.1589	70.8451	71.6396	48.3057	50.9296	46.5483	49.9822	48.2456	45.5984	32.877	36.4911	37.7542
HMGB1 (pg/mL)	784.532	837.857	786.352	513.559	507.825	491.853	470.598	520.18	527.057	419.16	396.876	380.141

## Sheet: Figure 10
Figure 10a
	LPS			Exo			S-Lactoylglutathione			Exo+S-Lactoylglutathione
Fluorescent intensity (Caspase 1)	89963	80481	87256	50230	61003	52313	49307	54752	51637	24338	20167	29783
Figure 10b
	LPS			Exo			S-Lactoylglutathione			Exo+S-Lactoylglutathione
Fluorescent intensity (NLRP3)	79936	98202	86591	47143	52718	59079	55577	60241	52783	27623	27571	24242
Figure 10c
	LPS			Exo			S-Lactoylglutathione			Exo+S-Lactoylglutathione
p-p65/p65	0.48	0.51	0.43	0.3	0.32	0.27	0.33	0.35	0.29	0.15	0.16	0.14
Proteins/β-actin	LPS			Exo			S-Lactoylglutathione			Exo+S-Lactoylglutathione
NLRP3	0.26	0.28	0.25	0.16	0.16	0.15	0.15	0.16	0.14	0.07	0.07	0.06
HMGB1	0.52	0.55	0.5	0.36	0.38	0.34	0.35	0.37	0.33	0.12	0.13	0.12
Caspase 1 (43-45 KDa)	0.38	0.39	0.36	0.25	0.27	0.24	0.12	0.13	0.12	0.21	0.22	0.19
Caspase 1 (35 KDa)	0.23	0.23	0.21	0.15	0.16	0.14	0.15	0.15	0.14	0.09	0.09	0.08
Caspase 1 (30 KDa)	0.24	0.25	0.22	0.16	0.17	0.15	0.16	0.17	0.15	0.09	0.1	0.08
GSDMD-N (31KDa)	0.32	0.35	0.3	0.2	0.21	0.19	0.22	0.23	0.21	0.05	0.06	0.05
GLO2	0.25	0.26	0.24	0.16	0.17	0.15	0.17	0.18	0.16	0.08	0.08	0.07
